# Supplementary material for: Identification of a novel homozygous LAMB3 mutation in a Chinese male with junctional epidermolysis bullosa and severe urethra stenosis: A case report
Source: Front Genet. 2022 Sep 30;13:965375. doi: 10.3389/fgene.2022.965375 (PMC9561087; doi:10.3389/fgene.2022.965375)
Supplement: Supplementary file 1 [file Table1.XLS]

## Sheet: Sheet1
CD151
CDSN
CHST8
COL17A1
COL7A1
CSTA
DSG1
DSP
DST
EXPH5
FERMT1
FLG
FLG2
ITGA3
ITGA6
ITGB4
JUP
KLHL24
KRT1
KRT10
KRT14
KRT5
LAMA3
LAMB3
LAMC2
MMP1
PKP1
PLEC
PLOD3
SERPINB8
TGM5
